# Supplementary material for: Evaluation of Next-Generation Sequencing Applied to Cryptosporidium parvum and Cryptosporidium hominis Epidemiological Study
Source: Pathogens. 2022 Aug 18;11(8):938. doi: 10.3390/pathogens11080938 (PMC9414878; doi:10.3390/pathogens11080938)
Supplement: Supplementary file 1 [file pathogens-11-00938-s001.zip › Table S1.xlsx]

## Sheet: Feuil1
Supplementary Table S1: Range of DNA mixtures between C. hominis IbA10G2 and C. parvum IIcA5G3 in different proportions.
DNA mixtures	Proportion of	Proportion of
	C. parvum IIcA5G3 DNA	C. hominis IbA10G2 DNA
A	0.5	0.5
B	0.9	0.1
C	0.99	0.01
D	99.9%	0.1%
E	0.1	0.9
F	0.01	0.99
G	0.1%	99.9%
