# Supplementary material for: Evaluation of Next-Generation Sequencing Applied to Cryptosporidium parvum and Cryptosporidium hominis Epidemiological Study
Source: Pathogens. 2022 Aug 18;11(8):938. doi: 10.3390/pathogens11080938 (PMC9414878; doi:10.3390/pathogens11080938)
Supplement: Supplementary file 1 [file pathogens-11-00938-s001.zip › Table S2.xlsx]

## Sheet: Feuil1
Supplementary Table S2: Subtyping Results obtained by NGS of the 102 samples from Grasse’s outbreak.
Subtypes obtained by NGS	C. parvum IIdA22G1	C. hominis IbA10G2	C. parvum IIaA17G1R1	C. parvum IIaA17G2R1	C. parvum IIaA15G2R1	C. parvum IIcA5G3	C. parvum IIaA19G2R1	C. parvum IIaA13G1R1	Total
Number of samples	91 (including 1 mixture with IIaA15G2R1)	1	2	2	3	1	1	1	102
					(including 1 mixture with IIdA22G1)
