# Supplementary material for: Evaluation of Next-Generation Sequencing Applied to Cryptosporidium parvum and Cryptosporidium hominis Epidemiological Study
Source: Pathogens. 2022 Aug 18;11(8):938. doi: 10.3390/pathogens11080938 (PMC9414878; doi:10.3390/pathogens11080938)
Supplement: Supplementary file 1 [file pathogens-11-00938-s001.zip › Table S3.xlsx]

## Sheet: Feuil1
Supplementary Table S3: Results of NGS sequencing of six samples of difficult interpretation
Samples	2112	2215	2248	2249	2251	2257
Major subtype (number of sequences)	IIaA17G1R1	IIaA17G1R1	IIaA15G2R1	IIaA15G2R1 (332,030) + IIdA22G1	IIaA17G2R1	IIaA15G2R1
	-101.067	-110.584	-317.837	-51.35	-331.842	-361.455
Minor subtype	IIaA11G2R1	IIaA11G2R1	IIaA11G2R1	IIaA11G2R1	IIaA11G2R1	IIaA11G2R1
(number of sequences – proportion in %)	(1460 – 1.4%)	(904 – 0.81%)	(2061 – 0.64%)	(1760 – 0.46%)	(1890 – 0.56%)	(2147 – 0.59%)
