# Supplementary material for: Evaluation of Next-Generation Sequencing Applied to Cryptosporidium parvum and Cryptosporidium hominis Epidemiological Study
Source: Pathogens. 2022 Aug 18;11(8):938. doi: 10.3390/pathogens11080938 (PMC9414878; doi:10.3390/pathogens11080938)
Supplement: Supplementary file 1 [file pathogens-11-00938-s001.zip › Table S4.xlsx]

## Sheet: Feuil1
Supplementary Table S4: characteristics of the 108 DNA samples extracted from positives stools and collected from 2003 to 2019
Step of the work	Samples	Dates	Geographical origine (France)	Species	Subtypes gp60 obtained by Sanger
Sanger comparison + DNA mixtures	1572	november 2017	Nevers	C. parvum	IIcA5G3
	2055	october 2019	Bordeaux	C. hominis	IbA10G2
Study of french outbreaks	D23	september 2003	Divonne les Bains	C. parvum + C. hominis	Not subtyped
	D24	september 2003	Divonne les Bains	C. hominis	Not subtyped
	D26	september 2003	Divonne les Bains	C. parvum + C. hominis	Not subtyped
	D45	september 2003	Divonne les Bains	C. parvum + C. hominis	Not subtyped
	2092	november 2019	Grasse	C. hominis	IbA10G2
	2093	november 2019	Grasse	C. parvum	IIcA5G3
	2096	november 2019	Grasse	C. parvum	IIaA19G2R1
	2097	november 2019	Grasse	C. parvum	IIaA17G2R1
	2098	november 2019	Grasse	C. parvum	IIaA13G1R1
	2099	november 2019	Grasse	C. parvum	IIdA22G1
	2100	november 2019	Grasse	C. parvum	IIdA22G1
	2101	november 2019	Grasse	C. parvum	IIdA22G1
	2102	november 2019	Grasse	C. parvum	IIdA22G1
	2103	november 2019	Grasse	C. parvum	IIdA22G1
	2104	november 2019	Grasse	C. parvum	IIdA22G1
	2105	november 2019	Grasse	C. parvum	Not subtyped
	2106	november 2019	Grasse	C. parvum	IIdA22G1
	2107	november 2019	Grasse	C. parvum	IIdA22G1
	2108	november 2019	Grasse	C. parvum	Not subtyped
	2109	november 2019	Grasse	C. parvum	Not subtyped
	2110	november 2019	Grasse	C. parvum	IIdA22G1
	2111	november 2019	Grasse	C. parvum	IIdA22G1
	2112	november 2019	Grasse	C. parvum	IIaA17G1R1
	2113	november 2019	Grasse	C. parvum	IIdA22G1
	2114	november 2019	Grasse	C. parvum	Not subtyped
	2115	november 2019	Grasse	C. parvum	IIdA22G1
	2116	november 2019	Grasse	C. parvum	IIdA22G1
	2117	november 2019	Grasse	C. parvum	IIdA22G1
	2118	november 2019	Grasse	C. parvum	IIdA22G1
	2121	november 2019	Grasse	C. parvum	IIdA22G1
	2122	november 2019	Grasse	C. parvum	Not subtyped
	2123	november 2019	Grasse	C. parvum	IIdA22G1
	2124	november 2019	Grasse	C. parvum	IIdA22G1
	2125	november 2019	Grasse	C. parvum	IIdA22G1
	2133	november 2019	Grasse	C. parvum	IIdA22G1
	2135	november 2019	Grasse	C. parvum	IIdA22G1
	2154	november 2019	Grasse	C. parvum	IIdA22G1
	2155	november 2019	Grasse	C. parvum	IIdA22G1
	2156	november 2019	Grasse	C. parvum	Not subtyped
	2157	november 2019	Grasse	C. parvum	Not subtyped
	2158	november 2019	Grasse	C. parvum	IIdA22G1
	2159	november 2019	Grasse	C. parvum	Not subtyped
	2160	november 2019	Grasse	C. parvum	Not subtyped
	2161	november 2019	Grasse	C. parvum	Not subtyped
	2163	november 2019	Grasse	C. parvum	Not subtyped
	2164	november 2019	Grasse	C. parvum	Not subtyped
	2165	november 2019	Grasse	C. parvum	IIdA22G1
	2166	november 2019	Grasse	C. parvum	Not subtyped
	2167	november 2019	Grasse	C. parvum	Not subtyped
	2168	november 2019	Grasse	C. parvum	Not subtyped
	2169	november 2019	Grasse	C. parvum	Not subtyped
	2170	november 2019	Grasse	C. parvum	Not subtyped
	2171	november 2019	Grasse	C. parvum	Not subtyped
	2172	november 2019	Grasse	C. parvum	Not subtyped
	2173	november 2019	Grasse	C. parvum	Not subtyped
	2174	november 2019	Grasse	C. parvum	Not subtyped
	2175	november 2019	Grasse	C. parvum	Not subtyped
	2176	november 2019	Grasse	C. parvum	Not subtyped
	2177	november 2019	Grasse	C. parvum	Not subtyped
	2179	november 2019	Grasse	C. parvum	Not subtyped
	2180	november 2019	Grasse	C. parvum	Not subtyped
	2181	november 2019	Grasse	C. parvum	Not subtyped
	2182	november 2019	Grasse	C. parvum	IIdA22G1
	2183	november 2019	Grasse	C. parvum	Not subtyped
	2184	november 2019	Grasse	C. parvum	Not subtyped
	2185	november 2019	Grasse	C. parvum	Not subtyped
	2186	november 2019	Grasse	C. parvum	IIdA22G1
	2187	november 2019	Grasse	C. parvum	Not subtyped
	2188	november 2019	Grasse	C. parvum	IIdA22G1
	2189	november 2019	Grasse	C. parvum	Not subtyped
	2192	november 2019	Grasse	C. parvum	IIdA22G1
	2194	november 2019	Grasse	C. parvum	Not subtyped
	2195	november 2019	Grasse	C. parvum	Not subtyped
	2196	november 2019	Grasse	C. parvum	Not subtyped
	2199	november 2019	Grasse	C. parvum	Not subtyped
	2200	november 2019	Grasse	C. parvum	Not subtyped
	2202	november 2019	Grasse	C. parvum	Not subtyped
	2203	november 2019	Grasse	C. parvum	Not subtyped
	2205	november 2019	Grasse	C. parvum	Not subtyped
	2206	november 2019	Grasse	C. parvum	IIdA22G1
	2212	november 2019	Grasse	C. parvum	IIdA22G1
	2215	november 2019	Grasse	C. parvum	IIaA17G1R1
	2217	november 2019	Grasse	C. parvum	Not subtyped
	2218	november 2019	Grasse	C. parvum	Not subtyped
	2219	november 2019	Grasse	C. parvum	IIdA22G1
	2220	november 2019	Grasse	C. parvum	Not subtyped
	2223	november 2019	Grasse	C. parvum	IIdA22G1
	2225	november 2019	Grasse	C. parvum	Not subtyped
	2226	november 2019	Grasse	C. parvum	IIdA22G1
	2227	november 2019	Grasse	C. parvum	Not subtyped
	2229	november 2019	Grasse	C. parvum	Not subtyped
	2244	december 2019	Grasse	C. parvum	Not subtyped
	2245	december 2019	Grasse	C. parvum	Not subtyped
	2246	december 2019	Grasse	C. parvum	Not subtyped
	2248	december 2019	Grasse	C. parvum	IIaA15G2R1
	2249	december 2019	Grasse	C. parvum	IIaA15G2R1
	2250	december 2019	Grasse	C. parvum	Not subtyped
	2251	december 2019	Grasse	C. parvum	IIaA17G2R1
	2252	december 2019	Grasse	C. parvum	Not subtyped
	2253	december 2019	Grasse	C. parvum	IIdA22G1
	2254	december 2019	Grasse	C. parvum	IIdA22G1
	2257	december 2019	Grasse	C. parvum	IIaA15G2R1
	2258	december 2019	Grasse	C. parvum	Not subtyped
	2268	december 2019	Grasse	C. parvum	IIdA22G1
	2271	december 2019	Grasse	C. parvum	Not subtyped
	2272	december 2019	Grasse	C. parvum	Not subtyped
	Total = 108
