# Supplementary material for: Evaluation of Next-Generation Sequencing Applied to Cryptosporidium parvum and Cryptosporidium hominis Epidemiological Study
Source: Pathogens. 2022 Aug 18;11(8):938. doi: 10.3390/pathogens11080938 (PMC9414878; doi:10.3390/pathogens11080938)
Supplement: Supplementary file 1 [file pathogens-11-00938-s001.zip › Table S5.xlsx]

## Sheet: Feuil1
Supplementary Table S5: Final database made of 156 reference nucleotidic sequences of Cryptosporidium sp
Species	Subtypes	GenBank
cuniculus	VbA23	KX375350
cuniculus	VbA34	KU129016
cuniculus	VbA26	GU971638
cuniculus	VbA30	GU971632
cuniculus	VbA33	GU971635
cuniculus	VbA24	KF924253
cuniculus	VbA37	GU971639
cuniculus	VbA19	FJ262733
cuniculus	VaA19	GU971642
cuniculus	VbA25	GU097642
cuniculus	VbA32	GU097641
cuniculus	VaA18	GU971636
cuniculus	VbA28	GU971631
cuniculus	VbA29	FJ262734
cuniculus	VbA21	HQ397717
cuniculus	VbA22	GU971644
cuniculus	VbA20	GU971649
cuniculus	VaA31	KC157565
cuniculus	VaA9	GU971640
cuniculus	VaA11	GU971637
cuniculus	VaA21	GU971634
cuniculus	VaA23	GU971650
erinacei	XIIIaA20R10	KF055453
erinacei	XIIIaA21R10	KY123921
fayeri	IVaA11G3T1	FJ490060
fayeri	IVaA9G4T1R1	HQ008934
fayeri	IVbA9G1T1	FJ490087
fayeri	IVcA8G1T1	FJ490069
fayeri	IVdA7G1T1	FJ490058
fayeri	IVeA7G1T1	FJ490071
fayeri	IVfA12G1T1	FJ490076
Ferret genotype	VIIIaA5G2	GQ121029
hominis	IbA10G2	AY262031
hominis	IbA6G3	JF727785
hominis	IeA11G3T3	AY738184
hominis	IfA22G1	AB560750
hominis	IbA12G3	KF679725
hominis	IdA21	FJ707316
hominis	IiA17	HM234173
hominis	IaA13R8	JX088407
hominis	IfA16G2	JX000570
hominis	IbA9G3	DQ665688
hominis	IbA20G2	FJ153240
hominis	IfA12G1	EU161655
hominis	IdA20	EU877245
hominis	IgA24	EF208067
hominis	IbA10G2R2	EU877240
hominis	IdA16	DQ665692
hominis	IdA15	DQ280498
hominis	IfA12G2	JF681172
hominis	IjA14	JF681174
hominis	IdA24	EU146132
hominis	IaA13R7	EU095261
hominis	IaA11R4	EU095258
hominis	IaA12R4	EU095259
hominis	IaA13R4	EU095260
hominis	IaA14R6	EU095262
hominis	IaA15R3	EU095263
hominis	IdA10	EU095264
hominis	IkA7G4	KP314263
hominis	IhA14G1	FJ971716
hominis	IaA14R7	JX000569
hominis	IaA19	MG694235
hominis	IaA14R3	JX644914
hominis	IdA18	AF402292
hominis	IdA17G1	JF7277853
hominis	IfA13G1	MG694244
Horse genotype	VIaA11G3	FJ435960
meleagridis	IIIeA20G1	AB539721
meleagridis	IIIcA6	AF401497
meleagridis	IIIfA16G2	EU164813
meleagridis	IIIdA6	DQ067570
meleagridis	IIIgA19G5	JX878614
meleagridis	IIIaA24G3	AF401499
meleagridis	IIIbA20G1	AB539720
meleagridis	IIIgA21G3R1	MH062750
Mink genotype	XaA5G1	HM234174
Opossum genotype	IXIaA4G1T1	HM234181
parvum	IIaA15G2R1	AY262034
parvum	IIdA15G1	EF576977
parvum	IIcA5G3j	GQ259136
parvum	IIcA5G3b	AF164501
parvum	IIcA5G3c	AF164502
parvum	IIfA6	AY738188
parvum	IIaA19G4R1	JF727803
parvum	IIdA18G1	AY738194
parvum	IIdA24G1	JF727809
parvum	IIcA5G3e	HM234172
parvum	IIcA5G3a	AF164491
parvum	IIeA12G1	AY382675
parvum	IIjA15G4	DQ648547
parvum	IInA8	FJ897787
parvum	IImA7G1	AY700401
parvum	IIaA21G3R1	JF727806
parvum	IIcA5G3f	HM234171
parvum	IIhA7G4	AY873781
parvum	IIgA9	AY873780
parvum	IIiA10	AY873782
parvum	IIaA14G2R1	JF727773
parvum	IIcA5G3k	JF802123
parvum	IIaA16G3R1	AB560744
parvum	IIdA20G1a	AB560745
parvum	IIdA21G1a	AB560746
parvum	IIdA14G1	KP793006
parvum	IIlA18R2	AM937006
parvum	IIbA14	AF402285
parvum	IIdA20G1	KU248815
parvum	IIaA18G3R1	DQ192508
parvum	IIaA15G2R2	DQ192501
parvum	IIpA9	KC885904
parvum	IIaA20G3R2	KC307779
parvum	IIoA16G1	JN867335
parvum	IIdA26G1	AB560742
parvum	IIaA16G2R1	DQ192505
parvum	IIdA19G1	DQ280496
parvum	IIdA17G1	DQ280495
parvum	IIoA13G1	KC885906
parvum	IIaA15G1R1	JF727794
parvum	IIcA5G3c	EU095267
parvum	IIaA19G2R1	JQ362495
parvum	IIaA20G3R1	JQ362497
parvum	IIaA19G3R1	JQ362496
parvum	IIaA16G3R1	JQ362492
parvum	IIcA5G3	HQ149041
parvum	IIaA14G1R1	JX575598
parvum	IIaA11G2R1	QD630519
parvum	IIaA13G2R1	EF576971
parvum	IIaA16G1R1	MK034691
parvum	IIaA17G1R1	EF576978
parvum	IIaA17G2R1	JF727798
parvum	IIaA17G4R1	MK034696
parvum	IIaA20G2R1	GU214362
parvum	IIaA17G1R1	EF576978
parvum	IIaA13G1R1	GU111578
parvum	IIaA15G3R1	JQ837931
parvum	IIaA18G1R1	KF289038
parvum	IIaA20G1R1	KF147540
parvum	IIaA21G1R3	KC995159
parvum	IIaA22G1R1	KJ158752
parvum	IIaA19G1R1	KJ158749
parvum	IIdA16G1	LT556064
parvum	IIdA22G1	KC469691
parvum	IIdA23G1	KC469690
parvum	IIeA10G1	KM539060
tyzzeri	IXbA6	HM234176
tyzzeri	IXaA6R3	GQ121030
tyzzeri	IXaA6R2	HM234180
ubiquitum	XIIa	JX412915
ubiquitum	XIIb	JX412926
ubiquitum	XIIc	JX412925
ubiquitum	XIId	JX412922
ubiquitum	XIIe	KC204983
ubiquitum	XIIf	KC204985
wrairi	VIIaA13T1	HM234185
wrairi	VIIaA17T1	GQ121028
wrairi	VIIaA16T1	HM234184
